# Supplementary material for: Entropy Methods on Finding Optimal Linear Combinations with an Application to Biomarkers
Source: Entropy (Basel). 2025 Sep 21;27(9):985. doi: 10.3390/e27090985 (PMC12469204; doi:10.3390/e27090985)
Supplement: Supplementary file 1 [file entropy-27-00985-s001.zip]

Archive with 1 entries (1 files):
- entropy-3815490-supplementary.pdf
